# Supplementary material for: Detecting Partial Discharge in Cable Joints Based on Implanting Optical Fiber Using MZ–Sagnac Interferometry
Source: Sensors (Basel). 2025 May 17;25(10):3166. doi: 10.3390/s25103166 (PMC12115856; doi:10.3390/s25103166)
Supplement: Supplementary file 1 [file sensors-25-03166-s001.zip]

Archive with 1 entries (1 files):
- sensors-3647542-supplementary.pdf
